# Supplementary material for: Histone depletion prevents telomere fusions in pre-senescent cells
Source: PLoS Genet. 2018 Jun 7;14(6):e1007407. doi: 10.1371/journal.pgen.1007407 (PMC5991667; doi:10.1371/journal.pgen.1007407)
Supplement: S3 Table — (XLSX) [file pgen.1007407.s009.xlsx]

## Sheet: Fig 1A
	sml1Δmec1Δtel1Δ	sml1Δmec1Δtel1Δt::HHF2	wt	tlc1Δ
	0.0011849	0.00043472	0.000487224	0.000402525
	0.00138316	8.74374e-05	0.00136297	0.000400243
	0.0018003	0.000508302	0.00171139	9.12499e-05
	0.00185362	0.00131279
	0.00107755	0.000388084
	0.000408622
	0.00106332
Median	0.00125307	0.000546266	0.0011872	0.000298006
Relative to sml1Δmec1Δtel1Δ	1	0.435943	0.947432	0.237821

## Sheet: Fig 1D
	sml1Δ	sml1Δt::HHF2	sml1Δmec1Δ	sml1Δtel1Δ	sml1Δmec1Δtel1Δ	sml1Δmec1Δtel1Δt::HHF2	sml1Δcac1Δrtt106Δ	sml1Δmec1Δtel1Δcac1Δrtt106Δ	sml1Δmec1Δtel1Δhtz1Δ	sml1Δmec1Δtel1Δrad52Δ	sml1Δmec1Δtel1ΔGAL1::HA-RAD52	sml1Δmec1Δtel1Δt::HHF2GAL1::HA-RAD52	sml1Δmec1Δtel1ΔGAL1::RAD51	sml1Δmec1Δtel1Δt::HHF2GAL1::RAD51
	4.37822e-06	5.17229e-06	5.56962e-06	5.38674e-06	0.00174825	3.23568e-05	2.81837e-06	0.000607593	0.00249952	0.00813439	0.00434614	0.00405771	0.00029367	2.96995e-05
	2.82202e-06	1.74158e-06	8.97457e-06	6.50506e-06	0.000259384	4.97711e-06	9.83944e-07	0.00502282	0.0107297	0.0114977	0.00290706	0.00191898	0.00185318	2.92369e-05
	6.5031e-06	2.0555e-06	8.11107e-06	1.26437e-05	0.00166846	1.6786e-05	1.38836e-06	0.000818979	0.00312747	0.00524486	0.00405645		0.00121805	2.31448e-05
	6.50352e-06				0.000395305	0.000135024	2.20995e-06	0.00186496	0.00253489	0.0512497	0.00657672		0.00205819
	1.04929e-05				0.00121806	6.91706e-05	2.67294e-06	0.0111823		0.0175789
					0.00351929	1.84339e-05		0.00164778		0.00957063
					0.00321138	7.3486e-05		0.00190618
					0.000325991	3.09726e-06		0.00443051
					0.00113421
					0.00166643
					0.00127304
					0.00501097
					0.00779655
					0.0102022
					0.00140858
					0.00618509
					0.00733006
Median	6.13995e-06	2.98979e-06	7.55175e-06	8.17848e-06	0.00319725	4.41665e-05	2.01471e-06	0.00343514	0.0047229	0.0172127	0.00447159	0.00298835	0.00135577	2.73604e-05

## Sheet: Fig 4A
	wt	ku70Δ	wt	rad52Δ	tlc1Δ	sml1Δ	sml1Δt::HHF2	sml1Δmec1Δtel1Δ	sml1Δmec1Δtel1Δt::HHF2	sml1Δmec1Δ	sml1Δtel1Δ
	4.67896	0.471698	3.43387	2.33051	3.57143	1.23731	20.5556	50	150	3.00218	10.905
	6.30357	0.0661376	2.21332	3.28947	1.8891	8.40249	75.8236	33.3333	106.25	3.59933	8.82867
	3.8961	0.984848	9.78916	5.60748	1.86464	4.375	53.267	23.396	72.6562	5.56452	8.33333
						5.6	21.2351	30.566	69.8113
							22.5562
Median	4.95955	0.507561	5.14545	3.74249	2.44172	4.9037	38.6875	34.3238	99.6794	4.05534	9.35568

## Sheet: Fig 5C
	wt	tlc1Δ	rad52Δ	tlc1Δrad52Δ	rad51Δ	tlc1Δrad51Δ
	2.00842e-06	9.60445e-07	2.00153e-06	1.99825e-05	4.08639e-06	6.96718e-06
	2.86094e-06	3.20868e-06	1.96374e-06	8.62798e-06	6.2044e-06	1.11899e-05
	4.7506e-06	2.11547e-06	2.32421e-06	0.000341994	4.2402e-06	2.3675e-05
	4.75292e-06	1.14014e-05		0.000126954		5.94452e-06
	4.22293e-06	1.24422e-05		8.22886e-06		4.32728e-06
		2.62263e-05		1.38979e-05		4.69797e-06
		5.95864e-06		0.000115932		9.09274e-06
		4.54348e-06		4.99996e-06
		5.59228e-06		4.34363e-05
				4.95361e-05
				1.5249e-05
				0.00014952
				1.25013e-05
				7.05749e-05
				0.000360369
				6.06555e-05
				0.000118727
				6.39997e-05
				5.70426e-06
				1.78733e-05
Median	3.71916e-06	8.04987e-06	2.0965e-06	8.04381e-05	4.84366e-06	9.41352e-06

## Sheet: Fig S1A
	sml1Δmec1Δtel1Δ	sml1Δmec1Δtel1Δt::HHF2	wt	tlc1Δ
	1	0.450087	1	0.104894
	1	0.17597	1	0.175099
Median	1	0.313028	1	0.139997

## Sheet: Fig S1C
	sml1Δmec1Δtel1Δ			sml1Δmec1Δtel1Δt::HHF2			tlc1Δ
	S1	S3	S6	S1	S3	S6	S1	S3	S6
	15.4	3.08	2.625	4.4	0.88	8.25	5.2	9.75	69.7
	0.425	0.325	15.425	9.4	1.88	7.175	30.7	1.44	66.55
	6.4	5.575	1.225	14	2.8	6.225	70.9	0.61625	46
Median	7.40833	2.99333	6.425	9.26667	1.85333	7.21667	35.6	3.93542	60.75

## Sheet: Fig S1E
	sml1Δ	sml1Δt::HHF2	sml1Δmec1Δtel1Δ	sml1Δmec1Δtel1Δt::HHF2
	115.333	49.6667	2.53333	5.75
	91.6667	68	14.5667	4.9
	94.5	90.75	14.3667	10.4167
		92.067	2.85	8.21667
			3.31	8.55
				8.23333
				8.1
				3.63333
				4.63
				14.9
Median	100.5	75.1209	7.52533	7.733

## Sheet: Fig S1F
	sml1Δ	sml1Δt::HHF2	sml1Δmec1Δtel1Δ	sml1Δmec1Δtel1Δt::HHF2
	91.2	136.8	334.5	200.7
	107.5	136.8	376.2	250.9
	125.4	158.4	376.5	334.4
Median	108.033	144	362.4	262

## Sheet: Fig S5A
	sml1Δmec1Δtel1Δ	tlc1Δ	tlc1Δ+p426-H3.4.2A.2B	tlc1Δ+pRS426
	5.198	1.273	1.672	0.8
	2.7	0.829	1.591	1.01
Median	3.949	1.051	1.6315	0.905
